# Supplementary material for: Aquorin Bioluminescence-Based Ca2+ Imaging Reveals Differential Calcium Signaling Responses to Abiotic Stresses in Physcomitrella patens
Source: Plants (Basel). 2025 Apr 10;14(8):1178. doi: 10.3390/plants14081178 (PMC12030502; doi:10.3390/plants14081178)
Supplement: Supplementary file 1 [file plants-14-01178-s001.zip › Table S1.xlsx]

## Sheet: Sheet3
Primer names	primer sequence
Left-F	gggtctagacatatggatccTGTATTCTATTTGATTGATAAGAAA
Left-R	acaaaagctggagctcACACATTTTTTATGTGGGCCGTTGT
AQ-F	ggccccccctcgaggtcgacATGACCAGCGAACAATACTCAGT
AQ-R	tatacgaagttatggaattcTTGATGCATGTTGTCAATCAATTGG
Right-P-F	gggcgaattgggtaccTAAGATTTCTATGCACGGATAGCAA
Right-P-R	ctggtcatgtcgacctcgagAACCTTCGATTACCTGCAAAAACTC
RIGHT-F	GGGCGAATTGGGTACCTAAGATTTCTATGCACGGATAGCAAC
NC-LEFT-F10.17	CCTATACCCCCTAATAACCCC
NC-LEFT-R10.17	CTTCACTCATCCACATCCAA
RIGHT-F 10.8	AAGTCGGGTCCTGTCAGTTG
RIGHT-R 10.8	AGCTGTCATGTCCCCTCGAT
AQ-F10.8	CACCAGACTTCGACAACCCA
AQ-R10.8	TCGAACAATGCATCACCCCA
PpACTIN-F	CGGAGAGGAAGTACAGTGTGTG
PpACTIN-R	ACCAGCCGTTAGAATTGAGCC
